# Supplementary material for: Systemically targeted cancer immunotherapy and gene delivery using transmorphic particles
Source: EMBO Mol Med. 2022 Jun 27;14(8):e15418. doi: 10.15252/emmm.202115418 (PMC9358398; doi:10.15252/emmm.202115418)
Supplement: Supplementary file 4 — Source Data for Expanded View [file EMMM-14-e15418-s009.zip]

Archive with 7 entries (6 files):
- Figure_EV3__Images.zip
- __MACOSX/
- __MACOSX/._Figure_EV3__Images.zip
- Source_data__Figure_EV4A.xlsx
- __MACOSX/._Source_data__Figure_EV4A.xlsx
- Figure_EV5__Images.zip
- __MACOSX/._Figure_EV5__Images.zip
