# Supplementary material for: Systemically targeted cancer immunotherapy and gene delivery using transmorphic particles
Source: EMBO Mol Med. 2022 Jun 27;14(8):e15418. doi: 10.15252/emmm.202115418 (PMC9358398; doi:10.15252/emmm.202115418)
Supplement: Supplementary file 4 — Source Data for Expanded View [file EMMM-14-e15418-s009.zip › Source_data__Figure_EV4A.xlsx]

## Sheet: Sheet1
	Fig EV4 A
		NT 5x10^9	NT 1x10^10	NT 1x10^11	RGD4C 5x10^9	RGD4C 1x10^10	RGD4C 1x10^11
	Tumor	1.65	0.96	1.44	1.7	2.39	4.68
		0.7	0.56	0.77	1.47	2.01	2.72
	Heart	0.42	0.96	0.64	0.46	0.83	0.63
		0.33	0.72	0.5	0.18	0.59	0.43
	Lung	0.32	0.66	0.4	0.36	0.97	0.4
		0.29	0.65	0.41	0.39	1.08	0.45
	Liver	0.83	0.94	0.23	0.21	0.52	0.31
		0.32	0.07	0.32	0.4	0.11	0.56
	Spleen	0.13	0.46	0.04	0.72	0.29	0.04
		0.15	0.77	0.03	1.21	0.78	0.07
	Kidney	0.94	0.87	0.01	1.21	1.24	0.99
		0.97	0.94	0.01	0.02	1	1.08
	Brain	1.59	0.9	1.67	1.27	1.19	1.49
		1.61	0.47	0.86	0.82	0.82	1.49
