# Supplementary material for: Systemically targeted cancer immunotherapy and gene delivery using transmorphic particles
Source: EMBO Mol Med. 2022 Jun 27;14(8):e15418. doi: 10.15252/emmm.202115418 (PMC9358398; doi:10.15252/emmm.202115418)
Supplement: Supplementary file 5 — Source Data for Figure 2 [file EMMM-14-e15418-s008.zip › Source_data__Figure_2.xlsx]

## Sheet: Sheet1
		Fig 2A						Fig 2B							Fig 2C				Fig 2E
		Method	Condition	TPA	Helper phage				Vectors	% to TPA					vector	length (nm)			Vector	Relative ITR accum.
		1	Infective (18 hrs)	420000000	85200000000				AAVP	25					AAVP	1422.7			NT	2974.55
			with kanamycin	1564000000	88400000000					17.4						1655.8				5677.89
			1x helper phage	1028000000	58400000000					15.85						1361.2				6244.67
		2	Infective (18 hrs)	328000000	2120000000				TPA	50						1500.3			RGD4C	123844
			without kanamycin	366000000	8100000000					100						1341.1				110212
			1x helper phage	494000000	1720000000					150					TPA	710.2				120610
		3	Competent Cell (18hrs)	28000	310000				Helper phage	5						745.9
			with kanamycin	16000	180000					15						761.1
			1x helper phage	14000	306000					5						704.7
		4	Competent Cell (40hrs)	0	0											727.6
			with kanamycin	0	0
			1x helper phage	0	12000
		5	Competent Cell (18hrs)	1	0
			without kanamycin	0	0
			1x helper phage	10	0
		6	Competent Cell (40hrs)	20	0
			without kanamycin	2	0
			1x helper phage	13	0
		7	Infective (18hrs)	20000000000	2000000000
			with kanamycin	40000000000	6000000000
			5000x helper phage	60000000000	2000000000
