# Supplementary material for: Systemically targeted cancer immunotherapy and gene delivery using transmorphic particles
Source: EMBO Mol Med. 2022 Jun 27;14(8):e15418. doi: 10.15252/emmm.202115418 (PMC9358398; doi:10.15252/emmm.202115418)
Supplement: Supplementary file 6 — Source Data for Figure 3 [file EMMM-14-e15418-s001.zip › Source_data__Figure_3.xlsx]

## Sheet: Sheet1
		Fig 3A							Fig 3C					Fig 3D					Fig 3E						Fig 3F								Fig 3G
		0.5M TU/cell								AAVP	TPA				AAVP	TPA				AAVP	TPA				G26									TU/cell (millions)
			RGD4C.AAVP	NT.AAVP	RGD4C.TPA	NT.TPA			Day1	0	0			2 hr	911.7	2258.85			Cytosol	3.37	0.44					Day2	Day4	Day6	Day8					0.1	0.5	1
		Day1	153	89	1698	318				0	0				929.3	2369.83				1.48	0.33				NT.AAVP	34520	230	490	3183				AAVP	4	160	516
			6	39	3272	985				0	0				1011.8	2480.7				3.23	0.21					21630	206	483	5688					-24	137	67
			59	56	3919	115			Day2	0	544000			4 hr	1105	3988.2			Nucleus	2.59	8.67					27860	186	270	7198					83	70	247
		Day2	6172	147	68510	1283				0	210000				1047	2992.64				4.8	7.78				RGD4C.AAVP	554000	10750	418400	1055000				TPA	413	763	4585
			6806	87	51860	1286				0	336000				1203	3577.21				4.26	5.9					841500	17500	204700	723400					620	900	3561
			9591	50	94700	620			Day3	0	984000															584400	11040	519600	1080000					593	847	4295
		Day3	45545	191	492057	2830				0	596000														NT.TPA	12070	186	1573	6265
			46395	415	433657	2403				0	1740000															15170	206	1806	3301
			64135	118	438457	2697			Day4	0	8200000															17430	170	1150	3361
		Day4	134089	909	1862856	7955				0	1830000														RGD4C.TPA	919900	275600	3541000	11190000
			155289	1172	1767856	5958				222000	3400000															1417000	422100	4130000	12340000
			195489	2179	1782856	6894			Day5	0	28500000															1040000	227800	2562000	9392000
		Day5	541211	4484.7	4826868	16388				22000	2160000
			443211	3307.7	4112868	13498				670000	7640000
			664011	5097.7	5096868	12478			Day6	0	34500000														SEBTA003
		Day6	1562907	15617	11349851	45081				24000	2550000															Day2	Day4	Day6	Day8
			1429907	11507	11869851	30751				1060000	6000000														NT.AAVP	290	273	223	233
			2315907	16737	12739851	30201			Day7	0	49200000															256	290	200	183
		Day7	2242898	19268	10679829	58029				70000	3810000															273	273	183	166
			1975898	15888	11329829	38939				1480000	9480000														RGD4C.AAVP	696	11640	8840	12990
			3221898	21568	13579829	48169																				2063	10330	7045	15130
		Day8	5453888	46068	17199801	87601																				1160	13680	8269	15330
			5803888	44498	17379801	92991																			NT.TPA	263	250	210	240
			8832888	60798	22309801	129201																				273	243	223	253
																										283	230	190	223
																									RGD4C.TPA	990	48750	62040	143500
																										1906	38200	32510	205800
		1 M TU/cell																								933	37660	24350	172600
			RGD4C.AAVP	NT.AAVP	RGD4C.TPA	NT.TPA
		Day1	6	33	3556	241
			219	59	2351	75
			133	-17	2231	161
		Day2	9974	14	196140	910
			9514	394	188340	470
			7823	67	228240	1310
		Day3	66905	1298	841557	3948
			47565	868	806657	2883
			45785	508	783457	3904
		Day4	195689	4566	2919856	12556
			185089	3576	3014856	12836
			206389	2249	3053856	14796
		Day5	560711	10550.7	7311868	27228
			652711	10180.7	6762868	27978
			755611	7296.7	7752868	36218
		Day6	1925907	32367	12229851	67931
			2025907	26787	12419851	68261
			2895907	29077	13419851	92461
		Day7	2196898	31578	11169829	78109
			2663898	35268	11209829	78089
			3934898	44678	13829829	100829
		Day8	8126888	91058	20229801	154301
			8583888	83218	20229801	145801
			11719888	119588	25679801	197301
		2 M TU/cell
			RGD4C.AAVP	NT.AAVP	RGD4C.TPA	NT.TPA
		Day1	126	159	5179	175
			203	26	4719	465
			159	9	5500	825
		Day2	10814	484	322740	810
			8167	100	337040	1110
			10804	64	313640	1983
		Day3	65745	1751	1373857	4904
			58365	1785	1230857	5699
			66825	1245	1159857	5331
		Day4	237689	6431	4295856	23516
			174689	6154	4495856	24666
			202889	5871	3736856	23926
		Day5	665011	23590.7	8396868	72248
			513711	17370.7	6683868	53278
			484611	13180.7	7168868	57448
		Day6	2307907	89007	12589851	209251
			1453907	58317	12489851	180751
			1437907	49417	12679851	172351
		Day7	3260898	123798	11539829	270729
			1691898	63088	9033829	209529
			1392898	61948	9372829	188729
		Day8	8513888	317588	16339801	569501
			4098888	191788	13389801	448601
			3378888	177688	13199801	404501
