# Supplementary material for: Systemically targeted cancer immunotherapy and gene delivery using transmorphic particles
Source: EMBO Mol Med. 2022 Jun 27;14(8):e15418. doi: 10.15252/emmm.202115418 (PMC9358398; doi:10.15252/emmm.202115418)
Supplement: Supplementary file 7 — Source Data for Figure 4 [file EMMM-14-e15418-s005.xlsx]

## Sheet: Sheet1
	Fig 4B							Fig 4C										Fig 4E	One mouse
		Day3	Day4	Day5					Tumour	Heart	lung	liver	spleen	kidney	Brain			Day	NT	RGD4C
	CTRL	-1.23	-0.64	-0.48				NT	0.0635406	5.17669	16.0398	3.53411	5.294	3.84938	2.14294			0	1	1
		-0.12	0.68	0.11					0.258222	1.30486	3.72998	1.74615	15.78	0.290047	0.205501			7	4.84	3.2
		1.35	-0.04	0.38					0.762006	0.0135629	0.68629	0.5221	4.05246	1.81864	1.25568			14	13.1	5.3
	NT.TNFa	-1.58	2.77	4.23				RGD4C	108.984	6.54361	7.89282	4.50232	2.23338	3.14533	0.757012			18	39.84	9.7
		-2.87	0.68	-0.98					214.867	1.17415	17.6949	5.14013	0.413191	0.405067	0.745409
		-1.02	0.98	-0.94					8.27324	0.0562271	1.18862	0.29819	1.79782	1.87586	1.65663
	NT.IL2.TNFa	-6.11	-3.42	-0.37
		-3.31	1.06	-2.78
		-5.69	-3.44	-1
	RGD4C.TNFa	6.43	16.99	6.23
		4.99	17.25	4.58
		2.82	15.44	1.72
	RGD4C.IL2.TNFa	74.75	75.32	53.6
		33.53	61.41	55.42
		78.72	43.56	79.91
