# Supplementary material for: Systemically targeted cancer immunotherapy and gene delivery using transmorphic particles
Source: EMBO Mol Med. 2022 Jun 27;14(8):e15418. doi: 10.15252/emmm.202115418 (PMC9358398; doi:10.15252/emmm.202115418)
Supplement: Supplementary file 8 — Source Data for Figure 5 [file EMMM-14-e15418-s002.xlsx]

## Sheet: Sheet1
	Fig 5B						Fig 5C						Fig 5D
	CT26						Condition	B16.F1	CT26				Condition	B16.F1	CT26
		secreted	intracellular				Mock NT. 1M	-58.44	-4.44				medium withot IL2	-24.76	-26.1
	Mock	3.2053	-0.0644497					-48.44	3.33					-17.78	-5.69
		-2.5508	-0.0637386					71.56	-63.33					-12.13	-17.12
		-2.96958	-0.011513					-49.69	1.11				medium with IL2	60.04	53.36
	Native	26.4159	0.157117				Mock RGD4C. 1M	-32.19	11.11					55.63	54.39
		19.969	0.0342961					-62.19	7.78					47.7	64.55
		8.86231	0.129108					131.56	-30				Mock NT. 1M	-21.49	-12.04
	IgK IL15	38.5375	0.0799438					-67.19	30					-4.8	-16.14
		19.6605	0.0732532				IgK IL15 NT 0.5M	-25.94	-31.11					-3.56	-18.63
		33.7922	0.112264					-73.44	6.67				Mock RGD4C. 1M	-7.62	-9.84
								-38.44	-3.33					2.48	-11.06
								-50.94	17.78					-18.82	-17.36
	B16.F1						IgK IL15 RGD4C 0.5M	56.56	24.44				IgK IL15 NT 0.5M	-20.01	-13.06
		secreted	intracellular					-14.69	5.56					-21.89	-23.81
	Mock	2.19498	0.970307					144.06	21.11					3.92	-16.09
		-10.5941	-0.0713627					90.31	25.56				IgK IL15 RGD4C 0.5M	1.79	-15.02
		-6.43755	1.42288				IgK IL15 NT 1M	-89.69	-73.33					12.14	-15.55
	Native	23.1384	12.4158					-99.69	-20					6.94	20.3
		9.05328	12.9786					-70.94	-56.67				IgK IL15 NT 1M	-25.26	-19.27
		3.57426	7.52394					-33.44	-31.11					1.74	-24.88
	IgK IL15	86.2572	8.0109				IgK IL15 RGD4C 1M	267.81	160					-5.44	-14.24
		31.3953	1.3726					124.06	117.78				IgK IL15 RGD4C 1M	51.22	53.9
		39.576	6.25475					142.81	208.89					58.2	51.46
								229.06	78.89					54.29	27.87
