# Supplementary material for: Systemically targeted cancer immunotherapy and gene delivery using transmorphic particles
Source: EMBO Mol Med. 2022 Jun 27;14(8):e15418. doi: 10.15252/emmm.202115418 (PMC9358398; doi:10.15252/emmm.202115418)
Supplement: Supplementary file 9 — Source Data for Figure 6 [file EMMM-14-e15418-s011.xlsx]

## Sheet: Sheet1
	Fig 6A										Fig 6B					Fig 6D	Total flux (fold change)							Fig 6E				Fig 6F		Weight (g)
		Tumour	Lung	Heart	Liver	Spleen	Kidney	Brain				LDH				CTRL	6.97583	0.998202	1.31369	3.36954					Day of cull					day 0	day 5	day8
	NT	1.04909	2.33248	0.34844	0.0479201	1.61572	1.99154	1.65482			CTRL	1.02				NT.IL15	3.91311	1.40877	7.10471	0.941941				CTRL	7				CTRL	21.5	20	20
		2.22621	1.56719	1.4208	0.00802281	1.15102	0.615208	1.05756				0.98				RGD4C.IL15	0.186053	0.00207271	0.000910001	0.384378					6					21.4	22	20.2
		1.30254	1.99344	0.771523	0.860112	1.18531	1.20219	3.85687			NT 5x10^9	0.68													8					21.6	20.9	21.1
	RGD4C	5.86062	1.7036	0.62345	0.370891	2.9487	0.0704999	3.12384				1.12													19					23	20.5	18.6
		8.13287	2.9417	0.914781	0.625655	0.281156	0.986872	0.856795			NT 1x10^10	0.87												NT.IL15	8				NT.IL15	22.3	20.3	20.3
		11.569	2.24433	1.04318	0.0287351	0.60895	1.03111	2.26718				1.33													14					21.7	22.1	21.6
											NT 5x10^10	1.13													7					21.8	21.3	22
												1.31													46					23.6	21.4	18.7
											NT 1x10^11	0.97												RGD4C.IL15	>300				RGD4C.IL15	21.9	21.1	21.6
												1.06													>300					22	23.1	22.1
											RGD4C 5x10^9	0.82													19					22.5	21.4	22.7
												0.88													39					23.3	21.6	18.8
											RGD4C 1x10^10	1.31
												1.21
											RGD4C 5x10^10	1.1
												1.06
											RGD4C 1x10^11	0.76
												1.09
