# Supplementary material for: Systemically targeted cancer immunotherapy and gene delivery using transmorphic particles
Source: EMBO Mol Med. 2022 Jun 27;14(8):e15418. doi: 10.15252/emmm.202115418 (PMC9358398; doi:10.15252/emmm.202115418)
Supplement: Supplementary file 10 — Source Data for Figure 7 [file EMMM-14-e15418-s006.xlsx]

## Sheet: Sheet1
	Fig 7A	Relative mRNA expression											Fig 7C					Fig 7D					Fig 7E							Fig 7F
		CD8a	CD8b	FoxP3	GZMa	GZMb	NKP46	Prf1	TBX21					IL12					culling day					CTRL	NT	RGD4C					CTRL	RGD4C
	NT	1.1	0.77	1.05	0.54	1.3	0.18	1.37	0.77				NT	0.762925				NT.IL12	8				D3	0	0	0				D2	20.6713	1.92968
		0.15	1.04	1.79	0.38	0.8	0.24	1.02	1.41					8.71336					8					0	0	0					4.19828	3.05775
		0.21	0.14	2.57	0.54	1.09	0.18	1.23	0.37					4.37202					8					0	0	0					4.97092	1.84113
		0.76	0.13	1.65	0.75	0.18	0.41	0.88	0.87					1.45795					7					0	0	0					1.41834	4.94129
		1.5	0.62	0.99	0.58	0.86	0.38	0.79	0.92				RGD4C	0.498466				RGD4C.IL12	>300					0	0	0				D5	104.276	3.176
	RGD4C	3.57	2.79	0.4	1.09	3.13	1.18	2.54	4.16					0.687487					14				D4	0	0	279.743					35.811	6.89439
		2.18	1.03	0.36	1.12	2.02	1.92	3.03	1.21					0.496724					8					0	0	303.36					18.3316	1.7274
		1.87	1.25	0.43	4.8	3.51	0.55	1.94	1.35					0.0974909					>300					0	0	308.22					2.10352	10.5987
		6.02	1.43	0.4	1.23	3.51	1.24	2.4	5.77															0	0	295.551				D7	124.235	7.84853
		1.99	3.19	0.58	3.43	2.46	1.49	1.78	1.12															0	0	374.113					25.9468	5.11545
																							D5	0	0	286.244					8.93073	20.5585
																								0	0	337.052
																								0	0	275.515
																								0	0	267.365
																								0	0	349.405
																							D6	0	0	220.09
																								0	0	340.696
																								0	0	297.149
																								0	0	201.316
																								0	0	280.014
																							D7	0	0	359.247
																								0	0	502.115
																								0	0	724.926
																								0	0	654.573
																								0	0	450.753
